# Supplementary material for: Effectiveness of Pharmacological-Based Interventions, Including Education and Prescribing Strategies, to Reduce Subacute Pain After Total Hip or Knee Arthroplasty: A Systematic Review of Randomized Controlled Trials
Source: Pain Med. 2022 Mar 24;23(9):1476–88. doi: 10.1093/pm/pnac052 (PMC9434276; doi:10.1093/pm/pnac052)
Supplement: pnac052_Supplementary_Data [file pnac052_supplementary_data.zip]

Archive with 3 entries (2 files):
- pnac052_Supplementary_Data/
- pnac052_Supplementary_Data/PRISMA_2020_checklist.docx
- pnac052_Supplementary_Data/Subacute Pain SR Supplementary Material 18.03.22_Clean.docx
